# Supplementary material for: Tumor Regression and Patterns of Distant Metastasis of T1-T2 Nasopharyngeal Carcinoma with Intensity-Modulated Radiotherapy
Source: PLoS One. 2016 Apr 27;11(4):e0154501. doi: 10.1371/journal.pone.0154501 (PMC4847870; doi:10.1371/journal.pone.0154501)
Supplement: S1 Data — (XLS) [file pone.0154501.s001.xls]

## Sheet: Sheet1
sex	age	kps	puncture	puncturetime	biopsy	Tstage08	Nstage08	stage08	chemo	neo	concurrent	adj	dose	fraction	duration	naso2	node2	retro2	adddose	adddosenose	adddoseretro	adddosenode	naso3	nasotime3	node3	nodetime3	retro3	retrotime3	nasorecu	nasorecu time	noderecu	retrorecu	neckrecu	noderecu time	meta	meta time	Mlocation	life	survival time	secondca
1	53	90	1	12	0	2	2	3	1	0	1	1	66	30	43	1	1	1	0	0	0	0	1	0	1	0	1	0	0	44	0	0	0	44	1	22	Mutiple1	6	44	0
1	37	90	0	0	0	2	2	3	0	0	0	0	66	30	41	1	1	1	0	0	0	0	1	0	1	0	1	0	0	98	0	0	0	98	0	98	0	1	98	0
1	60	90	0	0	0	1	1	2	0	0	0	0	66	30	40	1	1	0	0	0	0	0	1	0	1	0	0	0	0	97	0	0	0	97	0	97	0	1	97	0
1	33	90	0	0	0	1	0	1	0	0	0	0	66	30	40	1	0	0	0	0	0	0	1	0	0	0	0	0	0	86	0	0	0	86	0	86	0	1	86	0
1	50	90	0	0	0	2	0	2	0	0	0	0	66	30	41	1	0	0	0	0	0	0	1	0	0	0	0	0	0	91	0	0	0	91	0	91	0	1	91	0
1	33	80	0	0	0	2	3	4	1	1	1	1	66	30	48	1	1	1	0	0	0	0	1	0	1	0	1	0	0	77	0	0	0	77	0	77	0	1	77	0
1	38	90	1	60	0	1	2	3	1	1	1	1	66	30	48	1	1	1	0	0	0	0	1	0	1	0	1	0	0	95	0	0	0	95	0	95	0	1	95	0
1	46	90	0	0	0	1	0	1	0	0	0	0	66	30	42	1	0	0	0	0	0	0	1	0	0	0	0	0	0	88	0	0	0	88	0	88	0	1	88	0
1	30	80	1	14	0	2	3	4	1	1	1	0	66	30	49	1	1	1	0	0	0	0	1	0	1	0	1	0	0	94	0	0	0	94	0	94	0	1	94	0
1	43	90	0	0	0	2	0	2	0	0	0	0	66	30	42	1	0	0	0	0	0	0	1	0	0	0	0	0	1	78	0	0	0	86	0	86	0	3.1	86	0
1	49	90	0	0	0	1	0	1	0	0	0	0	66	30	42	2	0	0	0	0	0	0	1	3	0	0	0	0	0	95	0	0	0	95	0	95	0	1	95	0
1	58	80	0	0	1	1	2	3	1	1	0	1	66	30	42	1	5	0	0	0	0	0	1	0	1	0	0	0	0	66	0	0	0	66	0	66	0	1	66	0
1	35	90	0	0	0	1	0	1	0	0	0	0	66	30	41	1	0	0	0	0	0	0	1	0	0	0	0	0	1	51	0	0	0	88	0	88	0	3.1	88	0
1	49	80	0	0	0	2	2	3	1	1	0	0	66	30	42	1	1	1	0	0	0	0	1	0	1	0	1	0	0	96	0	0	0	96	0	96	0	1	96	1
1	23	90	1	3	0	2	0	2	1	1	0	1	66	30	41	1	0	1	0	0	0	0	1	0	0	0	1	0	0	63	0	0	0	63	0	63	0	1	63	0
1	52	80	0	0	0	2	2	3	1	1	0	0	66	30	39	1	1	1	0	0	0	0	1	0	1	0	1	0	0	63	0	0	0	63	0	63	0	1	63	0
1	45	90	1	10	0	2	2	3	1	1	0	1	66	30	44	1	1	1	0	0	0	0	1	0	1	0	1	0	0	98	0	0	0	98	0	98	0	1	98	0
1	24	90	0	0	0	1	0	1	0	0	0	0	66	30	42	1	0	0	0	0	0	0	1	0	0	0	0	0	0	68	0	0	0	68	0	68	0	1	68	0
1	57	90	0	0	0	2	3	4	1	1	0	1	66	30	42	1	2	1	0	0	0	0	1	0	1	3	1	0	0	13	0	0	0	13	1	11	Mutiple1	6	13	0
1	57	90	1	16	0	2	2	3	1	1	0	1	66	30	46	1	1	1	0	0	0	0	1	0	1	0	1	0	1	66	0	0	0	81	0	81	0	3.1	81	0
1	49	90	1	26	0	2	2	3	1	1	1	1	66	30	44	1	2	0	0	0	0	0	1	0	1	3	0	0	0	86	0	0	0	86	0	86	0	1	86	0
1	41	90	0	0	1	2	2	3	1	1	0	1	66	30	45	1	5	1	0	0	0	0	1	0	1	0	1	0	0	63	0	0	0	63	0	63	0	1	63	0
1	70	80	1	15	0	2	2	3	1	1	0	1	66	30	46	1	1	1	0	0	0	0	1	0	1	0	1	0	0	27	0	0	0	27	1	9	Mutiple1	6	27	0
1	34	90	0	0	0	2	2	3	1	1	0	1	66	30	44	2	1	1	1	8	0	0	1	3	1	0	1	0	0	75	0	0	0	75	0	75	0	1	75	0
2	54	90	3	28	0	1	3	4	1	1	0	1	66	30	42	1	2	0	0	0	0	0	1	0	1	3	0	0	0	60	0	0	0	60	0	60	0	1	60	0
1	44	90	0	0	1	1	2	3	1	1	0	1	66	30	42	1	1	0	0	0	0	0	1	0	1	0	0	0	0	67	0	0	0	67	0	67	0	1	67	0
2	42	90	0	0	0	2	2	3	1	1	0	1	66	30	43	2	1	1	1	8	0	0	1	3	1	0	1	0	0	66	0	0	0	66	0	66	0	1	66	0
1	44	90	0	0	0	2	2	3	1	1	0	1	66	30	42	1	1	1	0	0	0	0	1	0	1	0	1	0	0	68	0	0	0	68	0	68	0	1	68	0
1	35	90	0	0	0	2	0	2	0	0	0	0	66	30	42	1	0	0	0	0	0	0	1	0	0	0	0	0	0	73	0	0	0	73	0	73	0	1	73	0
2	38	80	1	11	0	2	2	3	1	1	0	0	66	30	44	1	2	2	0	0	0	0	1	0	1	3	1	3	0	77	0	0	0	77	0	77	0	1	77	0
2	62	80	0	0	0	2	1	2	0	0	0	0	66	30	42	1	1	0	0	0	0	0	1	0	1	0	0	0	0	62	0	0	0	62	0	62	0	1	62	0
2	44	90	1	24	0	1	2	3	1	1	0	1	66	30	39	1	1	0	0	0	0	0	1	0	1	0	0	0	0	77	0	0	0	77	0	77	0	1	77	0
1	21	80	0	0	1	2	3	4	1	0	1	0	66	30	44	1	2	2	0	0	0	0	1	0	1	3	1	3	0	61	0	0	0	61	1	27	Lung	2	61	0
1	52	80	1	18	0	1	2	3	1	1	0	1	66	30	40	1	1	0	0	0	0	0	1	0	1	0	0	0	0	76	0	0	0	76	0	76	0	1	76	1
1	54	90	0	0	0	2	2	3	1	1	0	1	66	30	71	1	2	1	0	0	0	0	1	0	1	3	1	0	0	77	0	0	0	77	0	77	0	1	77	0
1	34	90	1	14	0	1	2	3	1	1	0	1	66	30	41	1	1	0	0	0	0	0	1	0	1	0	1	0	0	75	0	0	0	75	0	75	0	1	75	0
2	51	80	0	0	0	2	1	2	1	0	0	1	66	30	42	1	2	2	0	0	0	0	1	0	1	3	1	3	0	65	0	0	0	65	0	65	0	1	65	0
1	45	90	1	15	0	2	2	3	1	1	0	1	66	30	46	1	1	0	0	0	0	0	1	0	1	0	0	0	0	74	0	0	0	74	0	74	0	1	74	0
2	49	90	0	0	0	2	2	3	1	1	0	1	66	30	43	1	1	2	0	0	0	0	1	0	1	0	1	3	0	68	0	0	0	68	0	68	0	1	68	0
1	44	80	1	27	0	2	2	3	1	1	0	1	66	30	43	1	2	0	0	0	0	0	1	0	1	3	0	0	0	70	0	0	0	70	0	70	0	1	70	0
1	56	70	1	38	0	2	2	3	1	1	0	1	66	30	46	1	2	1	0	0	0	0	1	0	1	3	1	0	0	58	1	1	0	30	0	58	0	5.2	58	0
2	62	90	0	0	1	2	3	4	1	1	0	1	66	30	43	1	1	0	0	0	0	0	1	0	1	0	0	0	0	29	0	0	0	29	0	29	0	7	29	1
1	31	90	1	30	0	1	3	4	1	1	0	1	66	32	44	1	2	0	0	0	0	0	1	0	1	3	0	0	0	69	0	0	0	69	1	15	Mutiple2	2	69	0
1	36	80	0	0	0	2	2	3	0	0	0	0	66	30	48	1	1	1	0	0	0	0	1	0	1	0	1	0	0	41	0	0	0	41	0	41	0	9	41	0
1	56	80	1	16	0	2	2	3	1	1	0	1	66	30	42	1	1	1	0	0	0	0	1	0	1	0	1	0	0	53	0	0	0	53	0	53	0	1	53	0
1	45	80	0	0	0	2	3	4	1	1	0	1	66	30	45	1	2	1	0	0	0	0	1	0	1	3	1	0	0	65	0	0	0	65	1	34	Bone	2	65	0
2	44	80	0	0	0	2	2	3	1	1	0	1	66	30	51	1	2	1	0	0	0	0	1	0	1	3	1	0	0	71	0	0	0	71	0	71	0	1	71	0
1	39	90	0	0	0	2	0	2	0	0	0	0	66	30	40	2	0	0	0	0	0	0	1	5	0	0	0	0	0	62	0	0	0	62	0	62	0	1	62	0
2	65	90	0	0	0	1	0	1	0	0	0	0	66	30	45	1	0	0	0	0	0	0	1	0	0	0	0	0	0	62	0	0	0	62	0	62	0	1	62	0
1	67	80	0	0	0	1	3	4	1	1	0	1	59.4	27	37	1	1	0	0	0	0	0	1	0	1	0	0	0	0	60	0	0	0	60	1	22	Liver and lung	6	60	0
1	61	80	0	0	1	2	2	3	1	1	0	1	66	30	45	1	5	1	0	0	0	0	1	0	5	0	1	0	0	62	0	0	0	62	0	62	0	1	62	0
1	45	90	0	0	0	2	2	3	1	1	0	1	66	30	46	1	1	1	0	0	0	0	1	0	1	0	1	0	0	66	0	0	0	66	0	66	0	1	66	0
2	65	90	0	0	0	2	2	3	1	1	0	0	66	30	47	1	1	0	0	0	0	0	1	0	1	0	0	0	0	61	0	0	0	61	0	61	0	1	61	0
1	61	80	1	14	0	2	2	3	1	1	0	1	66	30	44	1	2	1	0	0	0	0	1	0	1	3	1	0	0	29	0	0	0	29	1	21	Mutiple1	6	29	0
1	47	80	1	20	0	2	2	3	1	1	0	1	66	30	46	1	1	1	0	0	0	0	1	0	1	0	1	0	0	69	0	0	0	69	0	69	0	1	69	0
1	30	90	0	0	0	2	2	3	1	1	0	1	66	30	49	1	2	1	0	0	0	0	1	0	1	3	1	0	0	61	0	0	0	61	0	61	0	1	61	0
1	45	70	1	1	0	2	2	3	1	1	0	1	66	30	44	1	1	1	0	0	0	0	1	0	1	0	1	0	0	70	0	0	0	70	0	70	0	1	70	0
1	40	80	1	10	0	2	2	3	1	1	0	1	66	30	44	1	1	1	0	0	0	0	1	0	1	0	1	0	0	61	0	0	0	61	0	61	0	1	61	0
1	50	90	0	0	1	1	1	2	1	0	1	0	66	30	41	1	1	1	0	0	0	0	1	0	1	0	1	0	0	69	0	0	0	69	0	69	0	1	69	0
1	41	90	1	32	0	2	1	2	1	0	1	1	66	30	43	1	2	1	0	0	0	0	1	0	1	3	1	0	0	67	0	0	0	67	0	67	0	1	67	0
1	54	90	0	0	0	2	2	3	1	1	0	1	66	30	42	1	1	1	0	0	0	0	1	0	1	0	1	0	0	68	0	0	0	68	0	68	0	1	68	0
1	61	90	0	0	0	1	1	2	1	0	1	0	66	30	42	1	1	0	0	0	0	0	1	0	1	0	0	0	0	58	0	0	0	58	0	58	0	1	58	0
2	73	80	0	0	0	2	0	2	0	0	0	0	66	30	58	1	0	0	0	0	0	0	1	0	0	0	0	0	0	53	0	0	0	53	0	53	0	1	53	0
1	47	90	1	40	0	2	2	3	1	1	0	1	66	30	42	1	1	1	0	0	0	0	1	0	1	0	1	0	0	54	0	0	0	54	0	54	0	1	54	0
1	55	90	1	28	0	1	2	3	1	1	0	1	66	30	44	1	2	0	0	0	0	0	1	0	1	3	0	0	0	58	0	0	0	58	0	58	0	1	58	0
1	57	70	1	15	0	2	3	4	1	1	0	1	66	30	42	1	1	1	0	0	0	0	1	0	1	0	1	0	0	66	0	0	0	66	0	66	0	1	66	0
1	53	80	0	0	0	2	2	3	1	1	0	1	66	30	43	1	1	1	0	0	0	0	1	0	1	0	1	0	0	66	0	0	0	66	0	66	0	1	66	0
2	59	90	0	0	0	2	1	2	0	0	0	0	66	30	42	1	0	1	0	0	0	0	1	0	0	0	1	0	0	64	0	0	0	64	0	64	0	1	64	0
1	40	90	0	0	0	2	1	2	0	0	0	0	66	30	48	1	0	1	0	0	0	0	1	0	0	0	1	0	0	61	0	0	0	61	0	61	0	1	61	0
2	33	90	1	60	0	2	2	3	1	1	0	1	66	30	43	2	2	2	1	8	4.4	4.4	1	3	2	6	1	6	1	61	1	0	1	12	0	63	0	3	63	0
1	45	70	1	22	0	2	3	4	1	1	0	1	66	30	43	1	2	1	0	0	0	0	1	0	1	3	1	0	0	56	0	0	0	56	0	56	0	1	56	0
1	58	80	0	0	0	1	0	1	0	0	0	0	66	30	43	1	0	0	0	0	0	0	1	0	0	0	0	0	0	35	0	0	0	35	1	26	Mutiple3	6	35	0
2	42	80	0	0	0	2	2	3	1	1	0	1	66	30	44	1	2	2	0	0	0	0	1	0	1	3	1	3	0	58	0	0	0	58	0	58	0	1	58	0
1	40	90	0	0	1	1	1	2	1	0	1	0	66	30	42	1	5	0	0	0	0	0	1	0	5	0	0	0	0	63	0	0	0	63	0	63	0	1	49	0
1	51	90	0	0	0	1	0	1	0	0	0	0	66	30	45	2	0	0	0	0	0	0	1	3	0	0	0	0	0	63	0	0	0	63	0	63	0	1	63	0
1	62	80	1	7	0	2	2	3	1	1	0	1	66	30	46	1	1	1	0	0	0	0	1	0	1	0	1	0	0	59	0	0	0	59	0	59	0	1	59	0
1	50	80	0	0	0	2	1.1	2	1	0	1	1	66	30	44	1	0	2	0	0	0	0	1	0	0	0	1	6	0	61	0	0	0	61	0	61	0	1	61	0
1	50	90	0	0	0	2	2	3	1	0	1	1	66	30	52	1	1	2	1	0	4.4	0	1	0	1	0	1	3	0	63	0	0	0	63	0	63	0	1	63	0
2	21	90	0	0	1	1	2	3	1	1	0	1	66	30	43	1	5	0	0	0	0	0	1	0	5	0	0	0	0	62	0	0	0	62	0	62	0	1	62	0
1	49	90	0	0	0	2	1	2	1	0	1	0	66	30	48	1	1	0	0	0	0	0	1	0	1	0	0	0	0	62	0	0	0	62	0	62	0	1	62	0
2	59	80	1	20	0	2	2	3	1	1	0	1	66	30	44	1	1	1	0	0	0	0	1	0	1	0	1	0	0	62	0	0	0	62	0	62	0	1	62	0
1	42	90	0	0	0	2	0	2	0	0	0	0	66	30	45	1	0	0	0	0	0	0	1	0	0	0	0	0	1	17	0	0	0	40	0	40	0	3.1	40	0
1	39	90	0	0	0	2	2	3	1	1	0	1	66	30	43	1	1	1	0	0	0	0	1	0	1	0	1	0	0	57	0	0	0	57	0	57	0	1	57	0
1	42	90	0	0	0	2	1	2	1	0	1	0	66	30	50	1	1	1	0	0	0	0	1	0	1	0	1	0	0	60	0	0	0	60	0	60	0	1	60	0
2	68	90	0	0	0	1	1.1	2	0	0	0	0	66	30	46	1	0	0	0	0	0	0	1	0	0	0	0	0	0	52	0	0	0	52	0	52	0	1	52	0
2	62	90	1	16	0	2	2	3	1	1	0	1	66	30	43	1	2	0	0	0	0	0	1	0	2	6	0	0	0	61	0	0	0	61	0	61	0	1	61	0
1	50	90	0	0	0	1	0	1	0	0	0	0	66	30	47	1	0	0	0	0	0	0	1	0	0	0	0	0	0	55	0	0	0	55	0	55	0	1	55	0
1	52	90	4	16	0	2	3	4	1	1	0	1	66	30	44	1	2	2	0	0	0	0	1	0	1	3	1	3	0	19	0	0	0	19	1	16	Bone	6	19	0
1	55	90	0	0	0	2	3	4	1	1	0	1	66	30	43	1	2	1	0	0	0	0	1	0	2	5	1	0	0	60	1	0	1	8	0	60	0	3.2	60	0
1	73	80	1	40	0	2	3	4	1	1	0	0	66	30	50	1	2	1	0	0	0	0	1	0	1	3	1	0	0	60	0	0	0	60	0	60	0	1	60	0
1	55	80	1	26	0	1	3	4	1	1	0	1	66	30	43	1	1	0	0	0	0	0	1	0	1	0	0	0	0	55	0	0	0	55	0	55	0	1	55	0
1	55	90	1	22	0	1	2	3	1	1	0	1	66	30	46	1	1	0	0	0	0	0	1	0	1	0	0	0	0	59	0	0	0	59	0	59	0	1	59	0
2	49	80	0	0	0	2	2	3	1	1	0	1	66	30	45	1	1	1	0	0	0	0	1	0	1	0	1	0	0	56	0	0	0	56	0	56	0	1	56	1
1	46	80	0	0	0	2	2	3	1	1	0	0	66	30	41	1	1	0	0	0	0	0	1	0	1	0	0	0	0	58	0	0	0	58	0	58	0	1	58	0
1	53	80	0	0	0	2	2	3	1	1	0	0	66	30	50	1	1	1	0	0	0	0	1	0	1	0	1	0	0	36	0	0	0	36	0	36	0	8	36	0
1	53	90	0	0	0	1	0	1	0	0	0	0	66	30	45	2	0	0	1	4.4	0	0	1	2	0	0	0	0	0	54	0	0	0	54	0	54	0	1	54	0
1	47	90	0	0	1	1	3	4	1	1	0	0	66	30	43	1	1	1	0	0	0	0	1	0	1	0	1	0	0	56	0	0	0	56	0	56	0	1	56	0
1	47	80	0	0	0	2	3	4	1	1	0	0	66	30	43	1	1	1	0	0	0	0	1	0	1	0	1	0	0	44	0	0	0	44	1	14	Liver	6	44	0
1	42	90	0	0	0	2	0	2	0	0	0	0	66	30	43	2	0	0	1	4.4	0	0	1	5	0	0	0	0	0	38	0	0	0	38	0	38	0	1	38	0
1	58	90	0	0	0	2	3	4	1	1	0	1	66	30	41	1	1	0	0	0	0	0	1	0	1	0	0	0	0	53	1	0	1	29	0	53	0	3.2	53	0
1	63	90	0	0	0	1	2	3	1	1	0	1	66	30	43	1	2	0	0	0	0	0	1	0	1	3	0	0	0	48	0	0	0	36	0	48	0	1	48	0
1	18	90	0	0	0	2	2	3	1	1	0	1	66	30	42	1	2	1	0	0	0	0	1	0	1	3	1	0	0	56	0	0	0	56	0	56	0	1	56	0
1	35	90	0	0	0	1	3	4	1	1	0	0	66	30	43	1	1	1	0	0	0	0	1	0	1	0	1	0	1	39	0	0	0	49	1	45	Bone	4.1	49	0
2	48	90	0	0	0	1	1	2	1	0	1	0	66	30	43	1	1	1	0	0	0	0	1	0	1	0	1	0	0	50	0	0	0	50	0	50	0	1	50	0
1	38	90	0	0	0	2	3	4	1	1	0	1	66	30	43	1	1	1	0	0	0	0	1	0	1	0	1	0	0	55	0	0	0	55	0	55	0	1	55	0
1	48	80	0	0	0	2	3	4	1	1	0	1	66	30	48	1	1	1	0	0	0	0	1	0	1	0	1	0	0	46	0	0	0	46	0	46	0	1	46	0
1	66	90	0	0	0	1	0	1	0	0	0	0	66	30	43	1	0	0	0	0	0	0	1	0	0	0	0	0	0	55	0	0	0	55	0	55	0	1	55	0
1	61	80	0	0	1	1	3	4	1	1	0	1	66	30	43	1	1	1	0	0	0	0	1	0	1	0	1	0	0	47	0	0	0	47	0	47	0	1	47	0
2	46	90	0	0	0	1	0	1	0	0	0	0	66	30	42	1	0	0	0	0	0	0	1	0	0	0	0	0	0	50	0	0	0	50	0	50	0	1	50	0
2	45	90	0	0	1	1	2	3	1	1	0	0	66	30	43	1	5	0	0	0	0	0	1	0	5	0	0	0	0	46	0	0	0	46	0	46	0	1	46	0
1	60	80	0	0	0	2	2	3	0	0	0	0	66	30	43	1	5	1	0	0	0	0	1	0	5	0	1	0	0	32	0	0	0	32	0	32	0	1	32	0
2	32	80	0	0	0	2	3	4	1	1	0	1	66	30	50	1	2	1	0	0	0	0	1	0	1	3	1	0	0	50	0	0	0	50	0	50	0	1	50	0
1	46	80	0	0	0	2	2	3	1	1	0	1	66	30	43	1	3	3	0	0	0	0	1	0	1	3	1	3	0	39	1	0	1	22	1	20	Bone	10.2	39	0
1	40	90	0	0	0	2	2	3	1	1	0	1	66	30	45	1	1	1	0	0	0	0	1	0	1	0	1	0	0	34	0	0	0	34	0	34	0	1	34	0
1	48	90	0	0	0	2	1	2	1	0	1	0	66	30	46	1	1	1	0	0	0	0	1	0	1	0	1	0	0	44	0	0	0	44	0	44	0	1	44	0
1	58	90	0	0	0	2	2	3	1	0	1	1	66	30	43	1	2	1	0	0	0	0	1	0	1	3	1	0	0	53	0	0	0	53	0	53	0	1	53	0
2	65	90	0	0	0	1	0	1	0	0	0	0	66	30	42	2	0	0	1	7	0	0	1	3	0	0	0	0	0	46	0	0	0	46	0	46	0	1	46	1
2	35	90	0	0	0	1	2	3	1	1	0	1	66	30	40	2	1	0	1	4.4	0	0	1	3	1	0	0	0	0	50	0	0	0	50	0	50	0	1	50	0
2	4	80	0	0	0	1	2	3	1	1	0	1	66	30	42	1	1	1	0	0	0	0	1	0	1	0	0	0	0	45	0	0	0	45	0	45	0	1	45	0
1	59	80	1	30	0	1	2	3	1	0	1	0	66	30	40	1	1	1	0	0	0	0	1	0	1	0	1	0	0	37	0	0	0	37	0	37	0	1	37	0
1	46	90	0	0	0	2	2	3	1	1	0	0	66	30	42	1	2	2	1	0	4.4	4.4	1	0	1	6	1	6	0	30	0	0	0	30	0	30	0	1	30	0
1	57	80	1	18	0	1	2	3	1	1	0	0	66	30	45	1	1	0	0	0	0	0	1	0	1	0	0	0	0	40	0	0	0	40	0	40	0	1	40	0
2	73	70	0	0	0	1	0	1	0	0	0	0	66	30	44	1	0	0	0	0	0	0	1	0	0	0	0	0	0	51	0	0	0	51	0	51	0	1	51	0
2	3	90	0	0	0	1	3	4	1	1	0	1	66	30	41	1	1	1	0	0	0	0	1	0	1	0	1	0	0	44	0	0	0	44	0	44	0	1	44	0
1	55	80	0	0	0	2	3	4	1	1	0	1	66	30	56	1	1	1	0	0	0	0	1	0	1	0	1	0	0	50	1	0	1	19	0	50	0	3.2	50	0
1	47	80	1	16	0	1	3	4	1	1	0	0	66	30	48	1	2	1	1	0	0	4.4	1	0	1	3	1	0	0	40	1	0	1	21	1	21	Liver and lung	10.2	40	0
1	40	90	0	0	0	2	2	3	1	1	0	1	66	30	43	1	2	1	0	0	0	0	1	0	1	3	1	0	0	47	0	0	0	47	0	47	0	1	47	0
2	51	90	0	0	0	2	1	2	1	0	1	0	66	30	42	1	1	0	0	0	0	0	1	0	1	0	0	0	1	13	0	0	0	49	0	49	0	3.1	49	0
1	52	90	0	0	0	1	0	1	0	0	0	0	66	30	42	1	0	0	0	0	0	0	1	0	0	0	0	0	0	51	0	0	0	51	0	51	0	1	51	0
2	69	80	0	0	1	1	1	2	0	0	0	0	66	30	42	1	1	2	1	0	4.4	0	1	0	1	0	1	3	0	36	0	0	0	36	0	36	0	1	36	0
2	50	80	0	0	0	2	3	4	1	1	0	0	66	30	44	1	1	1	0	0	0	0	1	0	1	0	1	0	0	42	0	0	0	42	0	42	0	1	42	0
1	32	90	1	20	0	2	3	4	1	1	0	1	66	30	45	1	1	1	0	0	0	0	1	0	1	0	1	0	0	29	0	0	0	29	1	12	Mutiple1	6	29	0
1	56	80	0	0	0	2	2	3	1	1	0	1	66	30	56	1	1	1	0	0	0	0	1	0	1	0	2	0	0	40	0	0	0	40	0	40	0	1	40	0
1	52	80	0	0	0	2	3	4	1	1	0	0	66	30	42	1	1	1	0	0	0	0	1	0	1	0	1	0	0	26	0	0	0	26	0	26	0	1	26	0
2	55	80	0	0	0	1	1.1	2	0	0	0	0	66	30	42	1	0	1	0	0	0	0	1	0	0	0	1	0	0	46	0	0	0	46	0	46	0	1	46	0
1	45	90	0	0	0	2	3	4	1	1	0	1	66	30	44	1	2	2	1	0	4.4	4.4	1	0	1	3	1	3	0	47	0	0	0	47	0	47	0	1	47	0
1	48	90	1	23	0	2	3	4	1	1	0	1	70.4	32	47	1	1	1	0	0	0	0	1	0	1	0	1	0	0	47	0	0	0	47	0	47	0	1	47	0
1	37	90	0	0	1	1	2	3	1	0	1	0	66	30	42	1	2	0	0	0	0	0	1	0	1	3	0	0	0	38	0	0	0	38	0	38	0	1	38	0
1	51	90	0	0	0	1	1.1	2	0	0	0	0	66	30	44	1	0	1	0	0	0	0	1	0	0	0	1	0	0	43	0	0	0	43	0	43	0	1	43	0
